# Supplementary material for: NanoGalaxy: Nanopore long-read sequencing data analysis in Galaxy
Source: Gigascience. 2020 Oct 17;9(10):giaa105. doi: 10.1093/gigascience/giaa105 (PMC7568507; doi:10.1093/gigascience/giaa105)
Supplement: giaa105_Supplemental_Files [file giaa105_supplemental_files.zip]

Archive with 2 entries (2 files):
- NanoGalaxy Supp.pdf
- supplementary.tex
