# Supplementary material for: NanoGalaxy: Nanopore long-read sequencing data analysis in Galaxy
Source: Gigascience. 2020 Oct 17;9(10):giaa105. doi: 10.1093/gigascience/giaa105 (PMC7568507; doi:10.1093/gigascience/giaa105)
Supplement: giaa105_Supplemental_Files [file giaa105_supplemental_files.zip › supplementary.tex]

\documentclass[a4paper,num-refs]{oup-contemporary}
\journal{gigascience}
\usepackage{graphicx}
\usepackage{siunitx}
\runningauthor{de Koning and Miladi et al.}

\newcommand{\beginsupplement}{%
        \setcounter{table}{0}
        \renewcommand{\thetable}{S\arabic{table}}%
        \setcounter{figure}{0}
        \renewcommand{\thefigure}{S\arabic{figure}}%
     }

\begin{document}
\beginsupplement
\begin{landscape}
\begin{table}
\caption{The plasmids found by the workflow are BLAST against the plasmids recovered by R. Li et al..}\label{tab:LiEtAl}
\begin{tabular}{l l l l l l l l l}
\toprule
\textbf{Barcode}         & \textbf{Plasmid}                   & \textbf{Size} & \textbf{Structural} & \textbf{No. of resistance genes} & \textbf{No. of resistance genes - paper} & \textbf{Coverage} & \textbf{Identity} & \textbf{Comment}  \\
\midrule
RB01                     & RB01-LZ135-CTX-128976              & 128976        & Circular            & 8                                & 8                                        & 100               & 98.615            &                   \\
                         & RB01-LZ135-NDM-90845               & 90845         & Circular            & 10                               & 5                                        & 99                & 98.788            &                   \\
RB02                     & RB02-JN105-IncF-TET-116277-N       & 116277        & Circular            & 4                                & 6                                        & 99                & 97.872            &                   \\
                         & RB02-JN105-IncN-CTX-139496-N       & 142307        & Circular            & 10                               & 9                                        & 99                & 97.796            &                   \\
                         & RB02-JN105-IncN-NDM6-55342         & 55342         & Circular            & 11                               & 3                                        & 99                & 86.689            & Not the first hit \\
                         & RB02-JN105-IncX-NDM5-45823         & 45823         & Circular            & 3                                & 1                                        & 99                & 98.449            &                   \\
                         & RB02-JN105-IncY-CTX-98443          & 98443         & Circular            & 0                                & 0                                        & 99                & 98.771            &                   \\
RB03                     & RB03-WH96T-IncF-OXA-153088         & 153088        & Circular            & 5                                & 3                                        & 100               & 98.355            &                   \\
                         & RB03-WH96T-IncN-NDM1-56215         & 56215         & Circular            & 6                                & 2                                        & 100               & 98.278            &                   \\
RB04                     & RB04-SZ584-1T-IncF-TET-114056      & 114065        & Circular            & 6                                & 7                                        & 99                & 98.387            &                   \\
                         & RB04-SZ584-1T-IncX3-NDM1-56K-NC    & 55919         & Circular            & 6                                & 2                                        & 26                & 97.452            & Not the first hit \\
                         & RB04-SZ584-1T-IncY-130821          & 130821        & Circular            & 0                                & 0                                        & 99                & 98.322            &                   \\
RB05                     & RB05-C267-IncA/C-CTX-166467        & 166467        & Circular            & 8                                & 10                                       & 99                & 98.92             &                   \\
RB06                     & RB06-C499-IncA/C-CTX-192739        & 192739        & Circular            & 11                               & 11                                       & 100               & 98.675            &                   \\
RB07                     & RB07-vb0506-IncA/C-CTX-133742      & 133742        & Circular            & 5                                & 6                                        & 100               & 98.348            &                   \\
RB09                     & RB09-IncN-KPC-68571                & 68571         & Circular            & 34                               & 7                                        & 100               & 98.497            &                   \\
RB10                     & RB10-29KPC-IncF-TET-136532         & 136532        & Circular            & 10                               & 12                                       & 99                & 98.658            &                   \\
                         & RB10-29KPC-IncY-KPC-98K-N          & 95908         & Circular            & 2                                & 1                                        & 99                & 97.769            &                   \\
RB11                     & RB11-IncF-IncHI-KPC-238153         & 238153        & Circular            & 2                                & 2                                        & 99                & 98.48             &                   \\
RB12                     & RB12-74T-KPC-IncF-115K-N           & 115689        & Circular            & 0                                & 0                                        & 99                & 97.948            &                   \\
                         & RB12-74T-KPC-IncN-IncX1-KPC-108K-N & 107969        & Circular            & 5                                & 5                                        & 100               & 97.927            &                   \\
\midrule
\textbf{Total / Average} & \textbf{}                          & \textbf{}     & \textbf{}           & \textbf{146}                     & \textbf{100}                             & \textbf{95.86}    & \textbf{97.76}    & \textbf{}        \\
\bottomrule
\end{tabular}
\end{table}
\end{landscape}
\end{document}
